# Supplementary material for: Effects of Different Drying Methods on the Structural Characteristics and Multiple Bioactivities of Rosa roxburghii Tratt Fruit Polysaccharides
Source: Foods. 2024 Jul 30;13(15):2417. doi: 10.3390/foods13152417 (PMC11312052; doi:10.3390/foods13152417)
Supplement: Supplementary file 1 [file foods-13-02417-s001.zip]

Archive with 1 entries (1 files):
- foods-3109777-supplementary.pdf
